# Supplementary material for: Inherited cobalamin malabsorption. Mutations in three genes reveal functional and ethnic patterns
Source: Orphanet J Rare Dis. 2012 Aug 28;7:56. doi: 10.1186/1750-1172-7-56 (PMC3462684; doi:10.1186/1750-1172-7-56)
Supplement: Additional file 1 — Title: Description of all patients and families included in the study. Description: Details and results of all patients and families included in the study. [file 1750-1172-7-56-S1.xls]

## Sheet: Supplementary Table 1
Identifier	DNA mutation	Region	Genotype	predicted consequence mRNA or protein level	Remarks (missense were scored by PolyPhen-2 and the score is given; range 0.0-1.0 with 1.0 = damaging)	Patient(s)	Parent(s) studied	Interpretation	References	Origin	Collaborator
DT	CUBN c.250C>T	Ex02	hom	p.Gln84*		male patient	father & mother	IGS	Tanner et al 2004	Turkey	C. Öner
MGA47	CUBN c.252+1G>A & del ~90 kb proximal of 5'-end to Intron 28	In02 & del	hom	splice site mutation & partial gene deletion	proteinuria	male patient	father & mother	IGS	this report	Italy (Pakistani)	L. Notarangelo/F. Schumacher
Fam SA	CUBN c.434G>A	Ex05	hom	p.Gly145Glu	Gly145 conserved down to C. elegans, probably damaging, score=1.0	seven affected relatives	father & mother	IGS	Tanner et al 2004	Saudi Arabia (Bedouin)	M.A. Abdelaal
ZX-1	CUBN c.434G>A	Ex05	hom	p.Gly145Glu	Gly145 conserved down to C. elegans, probably damaging, score=1.0	four affected relatives	father & mother	IGS	this report	Saudi Arabia (Bedouin)	M.A. Abdelaal
MGA57	CUBN c.489G>A & c.1530G>A	Ex05 & Ex13	comp het	c.489_490ins137bp; p.Gly164fs & Exon 13 skipping; p.Val473fs	proteinuria	male patient	father & mother	IGS	this report	Germany	N. Sellerer
Norge 1	CUBN c.673T>A	Ex07	hom	p.Cys225Ser	Cys225 conserved down to C. elegans, probably damaging, score=1.0	female patient	mother	IGS	this report	Norwegian	S. Lindh
MGA53	CUBN c.889C>T & c.1010C>T	Ex09	comp het	p.Gln297* & p.Pro337Leu	proteinuria, Pro337 conserved down to C. elegans, probably damaging, score=1.0	female patient	no	IGS	this report	Germany	T. Knueppel
MGA1	CUBN c.1010C>T & c.2673C>A	Ex09 & Ex20	comp het	p.Pro337Leu & p.Cys891*	membranous glomerulonephritis, Pro337 conserved down to C. elegans, probably damaging, score=1.0	male patient	father & mother	IGS	this report	USA (Western Europe)	R. Ellis
MGA20	CUBN c.1010C>T & del >150 kb proximal of 5'-end to ~150 kb distal of 3'-end	Ex09 & del	comp het	p.Pro337Leu & complete gene deletion	Schilling test positive, Pro337 conserved down to C. elegans, probably damaging, score=1.0	female patient	father	IGS	Hauck et al 2007	Germany	F.H. Hauck
MGA29	CUBN c.1436C>G & del >150 kb proximal of 5'-end to >160 kb distal of 3'-end	Ex13 & del	comp het	p.Leu479* & complete deletion	proteinuria	female patient	father & mother	IGS	this report	Spain	A. Vilaseca
HS98	CUBN c.1526delG & c.1865delC	Ex13 & Ex15	comp het	p.Gly509fs & p.Thr621fs		female patient	father & mother	IGS	this report	USA (Western Europe)	Y. Messinger
MGA34	CUBN c.1838delG & c.3890C>T	Ex15 & Ex27	comp het	p.Gly613fs & p.Pro1297Leu	proteinuria, probably damaging, score=1.0	male patient	father & mother	IGS	this report	Finnish	H. Koillinen
KT	CUBN c.1951C>T	Ex16	hom	p.Arg651*		female patient	father & mother	IGS	Tanner et al 2004	Turkey	C. Öner
Taiwan 1	CUBN c.1951C>G & ?	Ex16 & ?	comp het	p.Arg651Gly (rs182512508) & ?	Arg651 conserved among vertebrates; probably damaging, score=1.0	two affected brothers	father & mother	IGS,	this report	Taiwan (Han)	S.-H. Lin
MGA11	CUBN c.2068A>G & c.3330-439C>G	Ex16 & In23	comp het	p.Ile690Val & aberrant splicing	Ile690 conserved only in higher mammals, score=0.001, benign?	male patient	father & mother	IGS	this report	Swedish	P. Brandström
MGA66	CUBN c.2486C>T & ?	Ex19 & ?	comp het	p.Ser829Leu & ?	proteinuria, Ser829 conserved among vertebrates, probably damaging, score=1.0	female patient	no	IGS	this report	The Netherlands (Dutch)	I. Feenstra
MGA76	CUBN c.2511_2529del19bp & c.4168G>A	Ex19 & Ex28	comp het	p.Pro837fs & p.Gly1390Ser	proteinuria, Gly1390 conserved down to C. elegans, probably damaging, score=1.0	two affected brothers	father & mother	IGS	this report	United Kingdom	A. Will
MGA3	CUBN c.2594G>A	Ex19	hom	p.Ser865Asn	score=0.007, benign?	two affected siblings	father & mother	IGS	this report	Albania	A. Parcharidou
MGA43	CUBN c.2594G>A & ?	Ex19 & ?	comp het	p.Ser865Asn & ?	proteinuria, score=0.007, benign?	female patient	father & mother	IGS	this report	Scottish	N. Cordeiro/M. O’Regan
MT2	CUBN c.2594G>A & c.3749C>T	Ex19 & Ex26	comp het	p.Ser865Asn & p.Ser1250Phe	Ser1250 conserved among vertebrates, probably damaging, score=1.0, p.Ser865Asn score=0.007, benign?	female patient	father & mother	IGS	this report	Turkey	C. Öner
4655-2590	CUBN c.2614_2615delGA	Ex19	hom	p.Asp872fs		male patient	no	IGS	this report	Ashkenazi	I. Ben-Bassat
MGA78	CUBN c.2614_2615delGA	Ex19	hom	p.Asp872fs	proteinuria	two affected brothers	no	IGS	this report	Ashkenazi	B. Bernhard
MGA56	CUBN c.2949C>A	Ex21	hom	p.Tyr983*	tubular and glomerular proteinuria	male patient	no	IGS	this report	Spain (Colombian)	M. V. Martul/C. Aparicio
MGA14	CUBN c.3056C>G	Ex22	hom	p.Ser1019*		two affected siblings	father & mother	IGS	this report	Canada (Algerian)	S. Abish
MGA26	CUBN c.3096delT & ?	Ex22 & ?	comp het	p.Thr1032* & ?		female patient	father & mother	IGS	this report	USA (Northern Europe)	A.A. Thompson
MGA7	CUBN c.3300-439C>G	In23	hom	aberrant splicing	mutation called "FM2"	female patient	no	IGS	Aminoff et al 1999	Finland (Swedish Minority)	R. Gräsbeck
RL02	CUBN c.3577T>G	Ex25	hom	p.Trp1193Gly	Trp1193 conserved down to C. elegans, probably damaging, score=1.0	male patient	father & mother	IGS	this report	Canada (Moroccan)	S. Abish
FM1 (20 cases)	CUBN c.3890C>T	Ex27	hom	p.Pro1297Leu	20 FM1 cases/families; mutation called "FM1", probably damaging, score=1.0	various	various	IGS	Aminoff et al 1999; Tanner et al 2004	Finnish	R. Gräsbeck
AT01	CUBN c.3890C>T	Ex27	hom	p.Pro1297Leu	probably damaging, score=1.0	male patient	no	IGS	this report	Finnish	M. Verkasalo
MGA17	CUBN c.3890C>T	Ex27	hom	p.Pro1297Leu	probably damaging, score=1.0	female patient	father & mother	IGS	this report	Finnish	M. Penttinen
MGA72	CUBN c.3890C>T	Ex27	hom	p.Pro1297Leu	mild proteinuria, probably damaging, score=1.0	male patient	no	IGS	this report	Finnish	T. Sillanpää
MGA65	CUBN c.3999C>A & ?	Ex27 & ?	comp het	p.Cys1333* & ?	anemia/no proteinuria	male patient	father & mother	IGS	this report	Finnish	P. Lähteenmäki
KA95	CUBN c.4115C>G	Ex28	hom	p.Thr1372Arg	Thr1372 conserved among mammals, probably damaging, score=1.0	male patient	father & mother	IGS	this report	The Netherlands (Turkish)	N. Menelik
MGA2	CUBN c.4115C>G	Ex28	hom	p.Thr1372Arg	Thr1372 conserved among mammals, probably damaging, score=1.0	female patient	father & mother	IGS	this report	Germany (Turkish)	T. Meissner/B. Schwahn
Fam A	AMN c.14delG	Ex01	hom	p.Gly5fs		two affected brothers	mother	IGS	Tanner et al 2003	Norwegian	H. Broch
Fam C	AMN c.14delG	Ex01	hom	p.Gly5fs		three affected siblings	no	IGS	Tanner et al 2003	Norwegian	H. Broch
Fam D	AMN c.14delG	Ex01	hom	p.Gly5fs		two affected siblings	no	IGS	Tanner et al 2003	Norwegian	H. Broch
Norge 2	AMN c.14delG	Ex01	hom	p.Gly5fs		female patient	father & mother	IGS	this report	Norwegian	F. Bergqvist
MGA12	AMN c.43+1G>T & c.701G>T	In01 & Ex07	comp het	splice site mutation & p.Cys234Phe	neuropsychiatric phenotype, Cys234 conserved among Euteleostomi, probably damaging, score=1.0	male patient	father & mother	IGS	Luder et al 2008	Israel (Ashkenazi)	A.S. Luder; J.H. Walter
MGA88	AMN c.43+4A>G & c.100delG	In01 & Ex02	comp het	splice site mutation & p.Ala34fs		male patient	father & mother	IGS	this report	Irish/Puerto Rican	L. Deane
MGA5	AMN c.44-3C>G	In01	hom	splice site mutation		three affected siblings	father & mother	IGS	this report	Israel (Arabic)	H. Tamary
Fam K	AMN c.122C>T	Ex02	hom	p.Thr41Ile	probably damaging, score=0.971	two affected siblings	father & mother	IGS	Tanner et al 2003	Norwegian	H. Broch
MGA51	AMN c.122C>T & c.1118_1119insCGCT	Ex02 & Ex10	comp het	p.Thr41Ile & p.Leu374fs	proteinuria, probably damaging, score=0.971	two affected siblings	father & mother	IGS	this report	Norwegian-Danish	M. Hellebostad
MGA77	AMN c.176T>C	Ex03	hom	p.Leu59Pro	proteinuria, Leu59 conserved among mammals, score=0.009 benign? PolyPhen-1 possible damaging, score=1.670)	two affected siblings	father & mother	IGS	this report	Israel (Arabic)	M.J. Schrift
FT	AMN c.208-1G>C	In03	hom	splice site mutation		two affected sisters	father & mother	IGS	Tanner et al 2004	Turkey	C. Öner
Fam M	AMN c.208-2A>G	In03	hom	Exon 4 skipping		two affected sisters	father & mother	IGS	Tanner et al 2003; Beech et al 2011	Tunisia (Sephardic)	H. Mandel
CT	AMN c.208-2A>G	In03	hom	Exon 4 skipping		two affected siblings	father & mother	IGS	Tanner et al 2004; Beech et al 2011	Turkey	C. Öner
ET	AMN c.208-2A>G	In03	hom	Exon 4 skipping		female patient	mother	IGS	Tanner et al 2004; Beech et al 2011	Turkey	C. Öner
MT	AMN c.208-2A>G	In03	hom	Exon 4 skipping		female patient	father & mother	IGS	Beech et al 2011	Switzerland (Turkish)	D. Ballhausen
Jor 8.7	AMN c.208-2A>G	In03	hom	Exon 4 skipping		two affected siblings	father	IGS	Al-Alami et al 2005; Beech et al 2011	Jordan	H. El-Shanti
Jor 7.7	AMN c.208-2A>G	In03	hom	Exon 4 skipping		male patient	no	IGS	Beech et al 2011	Jordan	H. El-Shanti
Fam C89	AMN c.208-2A>G	In03	hom	Exon 4 skipping		male patient	no	IGS	Beech et al 2011	USA (Hispanic)	B. Glader
Israel I	AMN c.208-2A>G	In03	hom	Exon 4 skipping		two affected brothers	father & mother	IGS	Broides et al 2006; Beech et al 2011	Israel (Sephardic)	B. Yerushalmi
Israel II	AMN c.208-2A>G	In03	hom	Exon 4 skipping		two affected siblings	father & mother	IGS	Broides et al 2006; Beech et al 2011	Israel (Sephardic)	B. Yerushalmi
MGA30	AMN c.208-2A>G	In03	hom	Exon 4 skipping	proteinuria	male patient	father & mother	IGS	Beech et al 2011	Spain	A. Vilaseca
MGA45	AMN c.208-2A>G	In03	hom	Exon 4 skipping		male patient	father & mother	IGS	Beech et al 2011	Tunisia (Sephardic)	H. Tamary
MGA52	AMN c.208-2A>G	In03	hom	Exon 4 skipping		male patient	father & mother	IGS	Beech et al 2011	Turkey	A. Akcay
MGA58	AMN c.208-2A>G	In03	hom	Exon 4 skipping	proteinuria	male patient	no	IGS	Beech et al 2011	Switzerland (Turkish)	B. Conrad/I. Turina
MGA59	AMN c.208-2A>G	In03	hom	Exon 4 skipping	proteinuria	female patient	father & mother	IGS	Beech et al 2011	Austria (Turkish)	A. Reiter/D. Neurauter
MGA69	AMN c.208-2A>G	In03	hom	Exon 4 skipping	mild proteinuria	male patient	father & mother	IGS	Beech et al 2011	Germany (Jordanian)	M. Schündeln
MGA75	AMN c.208-2A>G	In03	hom	Exon 4 skipping	proteinuria	female patient	father & mother	IGS	Beech et al 2011	Turkey	E. Yilmaz Keskin
MGA22	AMN c.295delG	Ex04	hom	p.Gly98fs		two affected siblings	father & mother	IGS	this report	Yemen	N.J. McLellan/S. Ball
MGA37	AMN c.468_469insT & c.1006+34_48del15bp	Ex05 & In09	comp het	p.Gly157fs & Exon 9 skipping	proteinuria	female patient	father & mother	IGS	this report	France	E. Plouvier
BT	AMN c.514-34G>A	In05	hom	new splice site leading to c.513_514ins32bp; p.Thr172fs		two affected brothers	father & mother	IGS	this report	Turkey	C. Öner
MGA83	AMN c.663G>A	Ex07	hom	p.Trp221*	proteinuria	male patient	no	IGS	Densupsoontorn et al 2012	Thai	N. Densupsoontorn
Fam AK	AMN c.683_730del48bp	Ex07	hom	p.Gln228_Leu243del		two affected siblings	father & mother	IGS	Tanner et al 2003	USA	A. Kheradpour
PT	AMN c.761G>A	Ex08	hom	p.Gly254Glu	Gly254 conserved among Euteleostomi, probably damaging, score=0.996	male patient	father & mother	IGS	this report	Turkey	C. Öner
MGA19	AMN c.967_(1169+15)del296bp & c.977_978insCCCG	Ex09-10	comp het	partial gene deletion & p.Arg326fs		male patient	father & mother	IGS	this report	Czech Republic	P. Plevová
MGA86	AMN c.1006+16_30del15bp	In09	hom	unknown		two affected brothers	father & mother	IGS	this report	Yemen	A.H. Siddiqui
Sudan 1	AMN c.1006+34_48del15bp	In09	hom	Exon 9 skipping		five affected relatives	father & mother	IGS	this report	Sudan	M.A. Abdelaal
MGA8	AMN c.1006+34_48del15bp	In09	hom	Exon 9 skipping		two affected siblings	father & mother	IGS	this report	Spain	M. Ramirez
MGA82	AMN c.1006+34_48del15bp	In09	hom	Exon 9 skipping	proteinuria	female patient	father & mother	IGS	this report	USA (Hispanic)	S. Yano/S. Lampke
MGA13	AMN c.1006+34_48del15bp & c.1314_1315delCA	In09 & Ex12	comp het	Exon 9 skipping & p.His438fs		male patient	father & mother	IGS	this report	France	S. Duchene
Belgium 1	AMN c.1006+36_50del15bp & c.1253_1254insA	In09 & Ex11	comp het	unknown & p.Leu419fs		female patient	no	IGS	Tanner et al 2004; this report	Belgian	W. Lissens
MGA38	AMN c.1014_1021delCCTCGGCG	Ex10	hom	p.Leu339fs	mild proteinuria	female patient	no	IGS	this report	Guatemala (Mayan)/USA	U. Lichter-Konecki
MGA73	AMN c.1014_1021delCCTCGGCG	Ex10	hom	p.Leu339fs	mild proteinuria	female patient	no	IGS	this report	Guatemala (Mayan)/Ireland	A. Magee
MGA81	AMN c.1170-6C>T & ?	In10 & ?	comp het	splice site mutation? & ?	CUBN/GIF screened	male patient	father & mother	IGS?	this report	Finnish	P. Klemetti
MGA74	AMN c.1257+10C>T	In11	hom	splicing defect?	mild proteinuria	male patient	no	IGS	this report	Netherlands (Moroccan)	D.A.J.P. Haring
MGA68	AMN c.1314_1315delCA	Ex12	hom	p.His438fs		three affected siblings	father & mother	IGS	this report	USA (European)	R. Green/J.W. Miller/R. Steffen
France 1	GIF c.79+1G>A	In1	hom	splice site mutation		two affected sisters	father & mother	IFD	Tanner et al 2005	France	L. Faivre
MGA4	GIF c.79+1G>A	In1	hom	splice site mutation		male patient	father & mother	IFD	this report	Norway	H. Broch
MGA25	GIF c.79+1G>A	In1	hom	splice site mutation		male patient	no	IFD	this report	USA (Western Europe?)	F. Ruymann
MGA49	GIF c.79+1G>A & del Intron 8 to distal of 3'-end	In1 & del	comp het	splice site mutation & partial gene deletion	no proteinuria	two affected siblings	no	IFD	this report	USA (Western Europe?)	R. Hock/M. Dick/S. Smith
MGA79	GIF c.79+1G>A & c.137C>T	In1 & Ex2	comp het	splice site mutation & p.Ser46Leu	proteinuria, Ser46 conserved among mammals, probably damaging, score=0.997	male patient	father & mother	IFD	this report	Siberia	M.W. Laass
MGA67	GIF c.79+1G>A & c.290T>C	In1 & Ex3	comp het	splice site mutation & p.Met97Thr	mild proteinuria, Met97 conserved among mammals, probably damaging, score=0.997	male patient	mother	IFD	Overgaard et al 2010	Denmark	H.S. Birgens
MGA64	GIF c.79+1G>A & c.673A>C	In1 & Ex5	comp het	splice site mutation & p.Ser225Arg	no proteinuria, Ser225 conserved among mammals, probably damaging, score=1.0	two affected siblings	no	IFD	this report	USA (Northern Italian)	P.J. Miller
Kuwait 1	GIF c.80-1G>A	In1	hom	splice site mutation		three affected brothers	father & mother	IFD	Tanner et al 2005	Kuwaiti	E.A. Ismail
Kuwait 2	GIF c.80-1G>A	In1	hom	splice site mutation		four affected siblings	father & mother	IFD	Tanner et al 2005	Kuwaiti	E.A. Ismail
IT	GIF c.137C>T	Ex2	hom	p.Ser46Leu	Ser46 conserved among mammals, probably damaging, score=0.997	four affected siblings	father & mother	IFD	Tanner et al 2005	Turkey	C. Öner
NT	GIF c.137C>T	Ex2	hom	p.Ser46Leu	Ser46 conserved among mammals, probably damaging, score=0.997	male patient	no	IFD	this report	Turkey	C. Öner
LT	GIF c.161delA	Ex2	hom	p.Asn54fs		two affected siblings	father & mother	IFD	Tanner et al 2005	Turkey	C. Öner
Fam 8	GIF c.183_186delGAAT	Ex2	hom	p.Met61fs		male patient	father & mother	IFD	Tanner et al 2005; Ament et al 2008	USA (Guinea-Bissau)	K. David
MGA33	GIF c.183_186delGAAT	Ex2	hom	p.Met61fs	no proteinuria	male patient	father & mother	IFD	Ament et al 2008	UK (Jamaican)	S. Lawson
MGA55	GIF c.183_186delGAAT	Ex2	hom	p.Met61fs	no proteinuria	female patient	mother	IFD	Yassin et al 2004; Ament et al 2008	African American	E. Quadros
MGA39	GIF c.183_186delGAAT & c.659T>C	Ex2 & Ex5	comp het	p.Met61fs & p.Ile220Thr	no proteinuria, Ile220 conserved among mammals, probably damaging, score=0.998	male patient	father & mother	IFD	Ament et al 2008	USA (African & European)	M. Masterson
MGA27	GIF c.256+2T>G & c.659T>C	In2 & Ex5	comp het	splice site mutation & p.Ile220Thr	Ile220 conserved among mammals, probably damaging, score=0.998	male patient	father & mother	IFD	García Jiménez et al 2008	Spain	G. Jiménez/A.B. Vazquez
MGA35	GIF c.290T>C & ?	Ex3 & ?	comp het	p.Met97Thr & ?	Met97 conserved among mammals, probably damaging, score=0.997	male patient	no	IFD	this report	Finland	M. Verkasalo/P. Klemetti
MGA54	GIF c.431_438delAGAAGAAC & c.974_975insG	Ex4 & Ex7	comp het	p.Gln144fs & p.Val325fs	no proteinuria, Schilling test positive	male patient	father & mother	IFD	this report	Austria	A. Muhl/O. Bodamer
MGA48	GIF c.469T>C & ?	Ex4 & ?	comp het?	p.Phe157Leu & ?	Phe157 conserved among vertebrates with the exception of the dog, score=0.003; benign? AMN/CUBN screened	female patient	mother	IFD?	this report	USA (Lebanese)	K. Lord/U. Lichter-Konecki
HT	GIF c.685G>A	Ex5	hom	p.Ala229Thr	Ala229 conserved among mammals, probably damaging, score=1.0	two affected brothers	father & mother	IFD	this report	Turkey	C. Öner
MGA36	GIF c.685G>A	Ex5	hom	p.Ala229Thr	Ala229 conserved among mammals, probably damaging, score=1.0	three affected relatives	father & mother	IFD	this report	Germany (Lebanese)	J. Rössler
D2914	GIF c.938C>T & ?	Ex7 & ?	comp het	p.Thr313Ile & ?	Thr313 conserved among vertebrates, probably damaging, score=0.999	male patient	father & mother	IFD	this report	Israel (Arabic)	H. Mandel
MGA24	GIF c.1073+5G>A	In7	hom	splice site mutation	no proteinuria, Schilling test negative	two affected brothers	father & mother	IFD	Sturm et al 2012	USA (Chaldean)	M.B. Armstrong
MGA63	GIF c.1073+5G>A	In7	hom	splice site mutation		male patient	father & mother	IFD	Sturm et al 2012	USA (Northern Iraqi Chaldean)	D. Schiff
MGA92	GIF c.1073+5G>A	In7	hom	splice site mutation	no proteinuria	female patient	father & mother	IFD	Sturm et al 2012	USA (Northern Iraqi Chaldean)	S. Savasan
AT	GIF c.1175_1176insT	Ex8	hom	p.Thr393fs		male patient	father & mother	IFD	Tanner et al 2005	Turkey	C. Öner
MGA61	GIF c.1222G>A	Ex9	hom	p.Glu408Lys	no proteinuria, Glu408 conserved down to the chicken, probably damaging, score=1.0	male patient	father & mother	IFD	Lund Leunbach et al 2011	Danish	J. Helgestad/R. Steffensen
MGA9	LMBRD1 c.404delC & c.1056delG	Ex04 & Ex11	comp het	p.Thr135fs & p.Leu352fs	no proteinuria Schilling test false positive	male patient	father & mother	cblF defect	Rutsch et al 2009 (patient 9)	Germany & France	F. Rutsch
JCA1	AMN/CUBN excluded; GIF/FUT2/CD320/ABCC1/LMBRD1 screened	n/a	n/a	n/a		three affected relatives	no	differential diagnosis?	Shah et al 2011	USA (Italian)	J. Li
MGA6	AMN/CUBN/GIF/FUT2/CD320/ABCC1/LMBRD1/TCN2 screened	n/a	n/a	n/a		male patient	father & mother	differential diagnosis?	Shah et al 2011	Turkey	C. Öner
MGA10	AMN/CUBN/GIF/FUT2/CD320/ABCC1/LMBRD1 screened	n/a	n/a	n/a		female patient	mother	differential diagnosis?	Shah et al 2011	Germany	H. Uhlig/B. Hügle
MGA15	AMN/CUBN/GIF/FUT2/CD320/ABCC1/LMBRD1 screened	n/a	n/a	n/a		male patient	father & mother	differential diagnosis?	Shah et al 2011	UK (Welsh)	G. Morgan
MGA16	AMN/CUBN/GIF/FUT2/CD320/ABCC1/LMBRD1 screened	n/a	n/a	n/a		male patient	mother	differential diagnosis?	Shah et al 2011	The Netherlands	L.C.P. Govaerts
MGA18	AMN/CUBN/GIF/FUT2/CD320/ABCC1/LMBRD1 screened	n/a	n/a	n/a		female patient	no	differential diagnosis?	Shah et al 2011	USA	A. Sturm
MGA21	AMN/CUBN/GIF/FUT2/CD320/ABCC1/LMBRD1 screened	n/a	n/a	n/a		male patient	father & mother	differential diagnosis?	Shah et al 2011	The Netherlands	L.H. & A.J. van Essen/M.R. Wevers
MGA23	AMN/CUBN/GIF/FUT2/CD320/ABCC1/LMBRD1/TCN2 screened	n/a	n/a	n/a	proteinuria/low TC2 levels	male patient	father & mother	differential diagnosis?	Shah et al 2011	Switzerland (Italian origin?)	D. Bartholdi/T. Schmitt-Mechelke
MGA28	AMN/CUBN/GIF/FUT2/CD320/ABCC1/LMBRD1 screened	n/a	n/a	n/a		female patient	father	differential diagnosis?	Shah et al 2011	USA	K. Berry
MGA31	AMN/CUBN/GIF/FUT2/CD320/ABCC1/LMBRD1 screened	n/a	n/a	n/a	proteinuria	male patient	father & mother	differential diagnosis?	Shah et al 2011	Spain	A. Vilaseca
MGA32	AMN/CUBN/GIF/FUT2/CD320/ABCC1/LMBRD1 screened	n/a	n/a	n/a		female patient	no	differential diagnosis?	Shah et al 2011	USA	A. Sturm
MGA40	AMN/CUBN/GIF excluded; FUT2/CD320/ABCC1/LMBRD1 screened	n/a	n/a	n/a		two affected brothers	father & mother	differential diagnosis?	Shah et al 2011	USA (Western European)	J.A. Thomas
MGA41	AMN/CUBN/GIF excluded; FUT2/CD320/ABCC1/LMBRD1 screened	n/a	n/a	n/a		female patient	aunt	differential diagnosis?	Shah et al 2011	Finnish	S. Lindh
MGA42	AMN/CUBN/GIF screened	n/a	n/a	n/a	Cbl treatment not successful	female patient	father & mother	differential diagnosis?	this report	USA (Northern Europe)	A.A. Thompson
MGA44	AMN/CUBN/GIF/ABCC1/LMBRD1 screened	n/a	n/a	n/a	proteinuria	male patient	father & mother	differential diagnosis?	Shah et al 2011	Scottish	N. Cordeiro/M. O’Regan
MGA46	CUBN/GIF excluded; AMN/FUT2/CD320/ABCC1/LMBRD1 screened	n/a	n/a	n/a		three affected sisters	father & mother	differential diagnosis?	Shah et al 2011	The Netherlands	S. Lesnik-Oberstein
MGA50	AMN/CUBN/GIF screened	n/a	n/a	n/a	low Cbl/elevated Hcy and MMA	male patient	father & mother	differential diagnosis?	this report	Chinese (Hakka & Han)	N.-C. Lee
MGA62	AMN/CUBN/GIF/FUT2/CD320/ABCC1/LMBRD1/TCN1/TCN2 screened	n/a	n/a	n/a	haptocorrin defect?	female patient	no	TCN1 defect?	Shah et al 2011	USA	G.T. Berry
MGA70	AMN/CUBN/GIF/ABCC1/LMBRD1 screened	n/a	n/a	n/a	mild proteinuria	male patient	mother	differential diagnosis?	Shah et al 2011	France (Niger)	B. Isidor
MGA71	AMN/CUBN/GIF screened	n/a	n/a	n/a	mild proteinuria	male patient	mother	differential diagnosis?	this report	USA (Northern European)	A. Shealy
MGA80	AMN/CUBN/GIF/ABCC1/LMBRD1 screened	n/a	n/a	n/a	proteinuria?	male patient	mother	differential diagnosis?	Shah et al 2011; Siddiqui et al 2011	African American	A.H. Siddiqui
MGA84	AMN/CUBN/GIF screened	n/a	n/a	n/a		male patient	no	differential diagnosis?	this report	Yemen	J. Motwani
MGA85	AMN excluded; CUBN/GIF screened	n/a	n/a	n/a	proteinuria	two affected sisters	father & mother	differential diagnosis?	this report	Turkey	N. Karakurt
MGA87	AMN/CUBN/GIF screened	n/a	n/a	n/a	no proteinuria	female patient	father & mother	differential diagnosis?	this report	Turkey	S. Hecker-Nolting
MGA89	GIF excluded; AMN/CUBN screened	n/a	n/a	n/a	no proteinuria?	two affected siblings	mother	differential diagnosis?	this report	Canary Islands	J.M. Bosch Benitez
MGA90	AMN/CUBN excluded; GIF screened	n/a	n/a	n/a		two affected brothers	father & mother	differential diagnosis?	this report	Finnish	P. Lähteenmäki
MGA91	TCN1 c.747+3A>C & ?; GIF screened	In5 & ?	comp het?	splice site mutation? & ?	haptocorrin defect?	male patient	father & mother	TCN1 defect?	this report	USA	G.T. Berry
